# Supplementary material for: Formulation and Evaluation of a Self-Microemulsifying Drug Delivery System of Raloxifene with Improved Solubility and Oral Bioavailability
Source: Pharmaceutics. 2023 Aug 2;15(8):2073. doi: 10.3390/pharmaceutics15082073 (PMC10459739; doi:10.3390/pharmaceutics15082073)
Supplement: Supplementary file 1 [file pharmaceutics-15-02073-s001.zip]

Archive with 1 entries (1 files):
- pharmaceutics-2517783-supplementary.pdf
